# Supplementary material for: Craticula scientiacivica (Stauroneidaceae), sp. nov., a new diatom species found during a citizen science project
Source: PhytoKeys. 2026 May 28;275:141–9. doi: 10.3897/phytokeys.275.192720 (PMC13237566; doi:10.3897/phytokeys.275.192720)
Supplement: XML Treatment for Craticula scientiacivica [file phytokeys.275.192720-treatment1.xml]

<!DOCTYPE tp:taxon-treatment
  PUBLIC "-//TaxonX//DTD Taxonomic Treatment Publishing DTD v0 20100105//EN" "tax-treatment-NSO.dtd">
<tp:taxon-treatment xmlns:tp="http://www.plazi.org/taxpub"><tp:treatment-meta><kwd-group><label>Taxon classification</label><kwd>
              <named-content content-type="kingdom">
                <named-content content-type="taxon-name">
                  <named-content content-type="kingdom">Plantae</named-content>
                </named-content>
              </named-content>
            </kwd><kwd>
              <named-content content-type="order">Diptera</named-content>
            </kwd><kwd>
              <named-content content-type="family">Sarcophagidae</named-content>
            </kwd></kwd-group><mixed-citation publication-type="journal"><person-group><name><surname>Moyón</surname><given-names>Jennifer</given-names></name><name><surname>Borrego-Ramos</surname><given-names>María</given-names></name><name><surname>Taboada</surname><given-names>Ángela</given-names></name><name><surname>Olenici</surname><given-names>Adriana</given-names></name><name><surname>Blanco</surname><given-names>Saúl</given-names></name></person-group><article-title><italic><tp:taxon-name><tp:taxon-name-part taxon-name-part-type="genus" reg="Craticula">Craticula</tp:taxon-name-part> <tp:taxon-name-part taxon-name-part-type="species" reg="scientiacivica">scientiacivica</tp:taxon-name-part></tp:taxon-name></italic> (<tp:taxon-name><tp:taxon-name-part taxon-name-part-type="family" reg="Stauroneidaceae">Stauroneidaceae</tp:taxon-name-part></tp:taxon-name>), sp. nov., a new diatom species found during a citizen science project</article-title><source>PhytoKeys</source><day>28</day><month>05</month><year>2026</year><volume>275</volume><fpage>141</fpage><lpage>149</lpage><pub-id pub-id-type="doi">10.3897/phytokeys.275.192720</pub-id></mixed-citation></tp:treatment-meta><tp:nomenclature><tp:taxon-name><object-id xmlns:xlink="http://www.w3.org/1999/xlink" content-type="arpha" xlink:type="simple">4A31464A-A182-5F9E-902A-5E2446B29A4C</object-id>
                		<tp:taxon-name-part taxon-name-part-type="genus" reg="Craticula">Craticula</tp:taxon-name-part> <tp:taxon-name-part taxon-name-part-type="species" reg="scientiacivica">scientiacivica</tp:taxon-name-part>
                	</tp:taxon-name><tp:taxon-authority>Moyón &amp; S. Blanco</tp:taxon-authority><tp:taxon-status xmlns:xlink="http://www.w3.org/1999/xlink" xlink:type="simple">sp. nov.</tp:taxon-status><xref ref-type="fig" rid="F1">Figs 1</xref><xref ref-type="fig" rid="F2">, 2</xref><xref ref-type="fig" rid="F3">, 3</xref></tp:nomenclature><tp:treatment-sec sec-type="Holotype"><title>Holotype.</title><p>Slide LEB DIATOMEA 31-1, deposited in the Herbarium Jaime Andrés Rodríguez. <bold><italic>Isotype</italic></bold>. slide IMACG_01 (IMACG). Registration: <ext-link xmlns:xlink="http://www.w3.org/1999/xlink" xlink:href="http://phycobank.org/107308" ext-link-type="uri" xlink:type="simple">http://phycobank.org/107308</ext-link>.</p><fig id="F1" position="float" orientation="portrait"><object-id xmlns:xlink="http://www.w3.org/1999/xlink" content-type="doi" xlink:type="simple">10.3897/phytokeys.275.192720.figure1</object-id><object-id xmlns:xlink="http://www.w3.org/1999/xlink" content-type="arpha" xlink:type="simple">C60CF24F-38B2-5A2C-B07B-55A6F0D4DB54</object-id><label>Figure 1.</label><caption><p><bold>A–J</bold>. <abbrev xmlns:xlink="http://www.w3.org/1999/xlink" xlink:title="light microscopy" xlink:type="simple">LM</abbrev> of <italic><tp:taxon-name><tp:taxon-name-part taxon-name-part-type="genus" reg="Craticula">Craticula</tp:taxon-name-part> <tp:taxon-name-part taxon-name-part-type="species" reg="scientiacivica">scientiacivica</tp:taxon-name-part></tp:taxon-name></italic> sp. nov. from the holotype slide. Scale bar: 10 μm.</p></caption><graphic xmlns:xlink="http://www.w3.org/1999/xlink" xlink:href="phytokeys-275-141_article-192720__-g001.jpg" id="oo_1660432.jpg" position="float" orientation="portrait" xlink:type="simple"><uri content-type="original_file" xlink:type="simple">https://binary.pensoft.net/fig/1660432</uri></graphic></fig><fig id="F2" position="float" orientation="portrait"><object-id xmlns:xlink="http://www.w3.org/1999/xlink" content-type="doi" xlink:type="simple">10.3897/phytokeys.275.192720.figure2</object-id><object-id xmlns:xlink="http://www.w3.org/1999/xlink" content-type="arpha" xlink:type="simple">AFD866F0-B7A7-54D2-AD20-712BF4664A28</object-id><label>Figure 2.</label><caption><p><bold>A–I</bold>. <abbrev xmlns:xlink="http://www.w3.org/1999/xlink" xlink:title="light microscopy" xlink:type="simple">LM</abbrev> showing teratological forms of <italic><tp:taxon-name><tp:taxon-name-part taxon-name-part-type="genus" reg="Craticula">Craticula</tp:taxon-name-part> <tp:taxon-name-part taxon-name-part-type="species" reg="scientiacivica">scientiacivica</tp:taxon-name-part></tp:taxon-name></italic> sp. nov. from the holotype slide. Scale bar: 10 μm.</p></caption><graphic xmlns:xlink="http://www.w3.org/1999/xlink" xlink:href="phytokeys-275-141_article-192720__-g002.jpg" id="oo_1660433.jpg" position="float" orientation="portrait" xlink:type="simple"><uri content-type="original_file" xlink:type="simple">https://binary.pensoft.net/fig/1660433</uri></graphic></fig><fig id="F3" position="float" orientation="portrait"><object-id xmlns:xlink="http://www.w3.org/1999/xlink" content-type="doi" xlink:type="simple">10.3897/phytokeys.275.192720.figure3</object-id><object-id xmlns:xlink="http://www.w3.org/1999/xlink" content-type="arpha" xlink:type="simple">54429D3A-F68A-5A15-8A0C-FF3FED6B93A6</object-id><label>Figure 3.</label><caption><p><abbrev xmlns:xlink="http://www.w3.org/1999/xlink" xlink:title="scanning electron microscopy" xlink:type="simple">SEM</abbrev> of <italic><tp:taxon-name><tp:taxon-name-part taxon-name-part-type="genus" reg="Craticula">Craticula</tp:taxon-name-part> <tp:taxon-name-part taxon-name-part-type="species" reg="scientiacivica">scientiacivica</tp:taxon-name-part></tp:taxon-name></italic> sp. nov. <bold>A</bold>. External view of the entire valve; <bold>B</bold>. Internal view of the entire valve; <bold>C</bold>. Girdle view; <bold>D</bold>. Teratological valve; <bold>E</bold>. External view of rostrate ends; distal ends hooked and continuing onto the valve mantle; <bold>F</bold>. Internal view of rostrate ends, distal end with helictoglossa developed; <bold>G, H</bold>. Circular central area, proximal raphe endings slightly deflected toward one side of the valve, and uniseriate striae composed of circular areolae at the valve center. Scale bars: 2 µm (<bold>A–F, H</bold>); 1 µm (<bold>G</bold>).</p></caption><graphic xmlns:xlink="http://www.w3.org/1999/xlink" xlink:href="phytokeys-275-141_article-192720__-g003.jpg" id="oo_1660434.jpg" position="float" orientation="portrait" xlink:type="simple"><uri content-type="original_file" xlink:type="simple">https://binary.pensoft.net/fig/1660434</uri></graphic></fig></tp:treatment-sec><tp:treatment-sec sec-type="Type locality"><title>Type locality.</title><p>Spain • León Province, experimental freshwater aquarium at IES Claudio Sánchez Albornoz Institute, inoculated with epiphytic algal communities collected from Sentiz Lake, Valdepolo, <named-content xmlns:xlink="http://www.w3.org/1999/xlink" content-type="dwc:verbatimCoordinates" xlink:type="simple">42°33'36"N, 5°12'36"W</named-content>, 920 m a.s.l., 24 Jan. 2025, DiatomLab members leg., epiphytic material obtained by scraping roots of <italic><tp:taxon-name><tp:taxon-name-part taxon-name-part-type="genus" reg="Myriophyllum">Myriophyllum</tp:taxon-name-part> <tp:taxon-name-part taxon-name-part-type="species" reg="alterniflorum">alterniflorum</tp:taxon-name-part></tp:taxon-name></italic> DC in Lam.</p></tp:treatment-sec><tp:treatment-sec sec-type="Description"><title>Description.</title><p><bold><abbrev xmlns:xlink="http://www.w3.org/1999/xlink" xlink:title="light microscopy" xlink:type="simple">LM</abbrev></bold> (Fig. <xref ref-type="fig" rid="F1">1</xref>). Valves linear-lanceolate with concave-contracted margins at the mid-valve and protracted, rostrate ends (Fig. <xref ref-type="fig" rid="F1">1A–J</xref>). Valve dimensions (n = 25): Length 32.0–35.7 µm; width 3.9–6.3 µm. Striae visible, 18–19 in 10 µm, weakly radiate.</p><p><bold><abbrev xmlns:xlink="http://www.w3.org/1999/xlink" xlink:title="scanning electron microscopy" xlink:type="simple">SEM</abbrev></bold> (Fig. <xref ref-type="fig" rid="F3">3</xref>). Axial area narrow and linear, central area circular (Fig. <xref ref-type="fig" rid="F3">3G, H</xref>). Raphe straight, filiform. Externally, proximal raphe endings expanded into central pores and slightly deflected to the same side (Fig. <xref ref-type="fig" rid="F3">3A, G</xref>); internally, almost straight (Fig. <xref ref-type="fig" rid="F3">3B, H</xref>). Distal raphe endings externally hooked, reaching the valve mantle at the apex (Fig. <xref ref-type="fig" rid="F3">3E</xref>). Internally, helictoglossae developed and distal ends slightly bent on the same side (Fig. <xref ref-type="fig" rid="F3">3F</xref>). Striae slightly curved around the central area and convergent at the ends; uniseriate (Fig. <xref ref-type="fig" rid="F3">3A, B</xref>). Internally, areolae circular at the valve center (37–46 in 10 µm; Fig. <xref ref-type="fig" rid="F3">3H</xref>); becoming elongated and elliptical toward the ends (18 in 10 µm; Fig. <xref ref-type="fig" rid="F3">3F</xref>); but linear in external view (21 in 10 µm; Fig. <xref ref-type="fig" rid="F3">3E</xref>). In girdle view, areolae continuing onto the mantle (40 in 10 µm; Fig. <xref ref-type="fig" rid="F3">3C</xref>). “<tp:taxon-name><tp:taxon-name-part taxon-name-part-type="genus" reg="Craticula">Craticula</tp:taxon-name-part></tp:taxon-name>” or “heribaudii” stages not seen. Teratological forms were frequently observed (26% of the population, <italic>n</italic> = 96 out of total valves), including abnormal valve outlines characterized by deflected ends, absence of typical median constriction on one side, deformed copulae, and raphe modifications such as misalignment (Figs <xref ref-type="fig" rid="F2">2A–I</xref>, <xref ref-type="fig" rid="F3">3D</xref>).</p></tp:treatment-sec><tp:treatment-sec sec-type="Etymology"><title>Etymology.</title><p>The specific epithet scientiacivica refers to its discovery during the development of a citizen science project involving secondary schools.</p></tp:treatment-sec><tp:treatment-sec sec-type="Ecology and distribution"><title>Ecology and distribution.</title><p><italic><tp:taxon-name><tp:taxon-name-part taxon-name-part-type="genus" reg="Craticula">Craticula</tp:taxon-name-part> <tp:taxon-name-part taxon-name-part-type="species" reg="scientiacivica">scientiacivica</tp:taxon-name-part></tp:taxon-name></italic> was found under controlled experimental conditions in microcosms inoculated with material obtained from root scrapings of <italic><tp:taxon-name><tp:taxon-name-part taxon-name-part-type="genus" reg="Myriophyllum">Myriophyllum</tp:taxon-name-part> <tp:taxon-name-part taxon-name-part-type="species" reg="alterniflorum">alterniflorum</tp:taxon-name-part></tp:taxon-name></italic>. Although the species occurred across different microcosms, the highest population abundance was recorded in the control treatment. Environmental conditions were characterized by a pH of 9, a hardness of 1.3 °dH, an ammonium of 0.1 mg L<sup>-1</sup>, and a phosphate of 3 mg L<sup>-1</sup>; nitrite and nitrate concentrations remained below the detection limit (&lt; LOD). During light microscopy (<abbrev xmlns:xlink="http://www.w3.org/1999/xlink" xlink:title="light microscopy" xlink:type="simple">LM</abbrev>) observations, <italic><tp:taxon-name><tp:taxon-name-part taxon-name-part-type="genus" reg="Craticula">C.</tp:taxon-name-part> <tp:taxon-name-part taxon-name-part-type="species" reg="scientiacivica">scientiacivica</tp:taxon-name-part></tp:taxon-name></italic> was found to be associated with <italic><tp:taxon-name><tp:taxon-name-part taxon-name-part-type="genus" reg="Achnanthidium">Achnanthidium</tp:taxon-name-part> <tp:taxon-name-part taxon-name-part-type="species" reg="minutissimum">minutissimum</tp:taxon-name-part></tp:taxon-name></italic> (Kützing) Czarnecki, <italic><tp:taxon-name><tp:taxon-name-part taxon-name-part-type="genus" reg="Craticula">Craticula</tp:taxon-name-part> <tp:taxon-name-part taxon-name-part-type="species" reg="buderi">buderi</tp:taxon-name-part></tp:taxon-name></italic> (Hustedt) Lange-Bertalot, <italic><tp:taxon-name><tp:taxon-name-part taxon-name-part-type="genus" reg="Encyonopsis">Encyonopsis</tp:taxon-name-part> <tp:taxon-name-part taxon-name-part-type="species" reg="microcephala">microcephala</tp:taxon-name-part></tp:taxon-name></italic> (Grunow) Krammer, <italic><tp:taxon-name><tp:taxon-name-part taxon-name-part-type="genus" reg="Navicula">Navicula</tp:taxon-name-part> <tp:taxon-name-part taxon-name-part-type="species" reg="radiosa">radiosa</tp:taxon-name-part></tp:taxon-name></italic> Kützing, <italic><tp:taxon-name><tp:taxon-name-part taxon-name-part-type="genus" reg="Nitzschia">Nitzschia</tp:taxon-name-part> <tp:taxon-name-part taxon-name-part-type="species" reg="amphibia">amphibia</tp:taxon-name-part></tp:taxon-name></italic> Grunow, <italic><tp:taxon-name><tp:taxon-name-part taxon-name-part-type="genus" reg="Nitzschia">N.</tp:taxon-name-part> <tp:taxon-name-part taxon-name-part-type="species" reg="paleacea">paleacea</tp:taxon-name-part></tp:taxon-name></italic> (Grunow) Grunow, <italic><tp:taxon-name><tp:taxon-name-part taxon-name-part-type="genus" reg="Nitzschia">N.</tp:taxon-name-part> <tp:taxon-name-part taxon-name-part-type="species" reg="tenuirostris">tenuirostris</tp:taxon-name-part></tp:taxon-name></italic> Manguin, <italic><tp:taxon-name><tp:taxon-name-part taxon-name-part-type="genus" reg="Gomphonema">Gomphonema</tp:taxon-name-part> <tp:taxon-name-part taxon-name-part-type="species" reg="acuminatum">acuminatum</tp:taxon-name-part></tp:taxon-name></italic> Ehrenberg, <italic><tp:taxon-name><tp:taxon-name-part taxon-name-part-type="genus" reg="Gomphonema">G.</tp:taxon-name-part> <tp:taxon-name-part taxon-name-part-type="species" reg="capitatum">capitatum</tp:taxon-name-part></tp:taxon-name></italic> Ehrenberg, <italic><tp:taxon-name><tp:taxon-name-part taxon-name-part-type="genus" reg="Gomphonema">G.</tp:taxon-name-part> <tp:taxon-name-part taxon-name-part-type="species" reg="subclavatum">subclavatum</tp:taxon-name-part></tp:taxon-name></italic> (Grunow) Grunow, <italic><tp:taxon-name><tp:taxon-name-part taxon-name-part-type="genus" reg="Punctastriata">Punctastriata</tp:taxon-name-part> <tp:taxon-name-part taxon-name-part-type="species" reg="lancetulla">lancetulla</tp:taxon-name-part></tp:taxon-name></italic> (Schumann) P.B.Hamilton &amp; Siver, <italic><tp:taxon-name><tp:taxon-name-part taxon-name-part-type="genus" reg="Stephanocyclus">Stephanocyclus</tp:taxon-name-part> <tp:taxon-name-part taxon-name-part-type="species" reg="meneghinianus">meneghinianus</tp:taxon-name-part></tp:taxon-name></italic> (Kützing) Kulikovskiy, Genkal &amp; Kociolek, <italic><tp:taxon-name><tp:taxon-name-part taxon-name-part-type="genus" reg="Ulnaria">Ulnaria</tp:taxon-name-part> <tp:taxon-name-part taxon-name-part-type="species" reg="ulna">ulna</tp:taxon-name-part></tp:taxon-name></italic> (Nitzsch) Compère, and <italic><tp:taxon-name><tp:taxon-name-part taxon-name-part-type="genus" reg="Ulnaria">U.</tp:taxon-name-part> <tp:taxon-name-part taxon-name-part-type="species" reg="biceps">biceps</tp:taxon-name-part></tp:taxon-name></italic> (Kützing).</p></tp:treatment-sec></tp:taxon-treatment>
