# Supplementary material for: Craticula scientiacivica (Stauroneidaceae), sp. nov., a new diatom species found during a citizen science project
Source: PhytoKeys. 2026 May 28;275:141–9. doi: 10.3897/phytokeys.275.192720 (PMC13237566; doi:10.3897/phytokeys.275.192720)
Supplement: Supplementary material 1 — Morphological comparison [file phytokeys-275-141_article-192720__-s001.xlsx]

## Sheet: Table 1. Morphological
Species	Valve shape	Apices	Axial area	Central area	Raphe	Proximal raphe endings	Distal raphe endings	Valve length (µm)	Valve width (µm)	Striae in 10 µm	Striae pattern	Areolae	References
Craticula scientiacivica sp. nov.	Linear-lanceolate with concave-contracted margins in the mid-valve	Protracted, rostrate	Narrow, linear	Circular	Straight, filiform	Externally expanded into central pores and slightly deflected to the same side; internally nearly straight	Externally hooked and reaching the valve mantle at the apex; internally slightly bent toward the helictoglossa	32–35.7	3.9–6.3	18–19	Weakly radiate at valve centre, convergent toward the apices	In internal view, circular at the valve centre and elliptical toward the apices; linear in external view. In girdle view, the areolae continue onto the mantle	This study
C. buderi	Broadly elliptical, elliptical-lanceolate, lanceolate, or linear-lanceolate	Broadly rounded to protracted, rostrate to subcapitate	Narrow, linear	Slightly developed, elliptic to round	Straight, filiform	Central pores inconspicuous, more or less distant, nearly straight	Hooked in the same direction	10–40	5–8	17–24	Parallel to weakly radiate at the valve centre, convergent toward the apices	Extremely fine	(Hustedt) Lange Bertalot
C. simplex	Lanceolate, linear-lanceolate to rhombic-lanceolate	Shortly protracted, rostrate to subcapitate	Narrow, linear	Absent or weakly developed	Straight, filiform	Expanded into central pores and slightly deflected	Hooked and reaching the valve mantle at the apex	19–37	5.5–8.5	17–19	Parallel to slightly radiate in the mid-valve, convergent toward the apices	Large, apically elongated, except near the central area where they have elliptical foramina	(Krasske) Levkov
C. accomoda	Elliptic-lanceolate to elliptic	Weakly subcapitate	Narrow	Elliptical	Straight, filiform	Expanded into central pores and slightly deflected	Hooked and reaching the valve mantle at the apex.	17–25	5–8	17–25	Weakly radiate at the valve centre, convergent toward the apices	Narrow, apically elongated slit-like areolae; in the central area with transapically elongated foramina	(Hustedt) D.G Mann
C. vixnegligenda	Elliptic-lanceolate	Protracted, short-subcapitate	Narrow	Slightly elliptic	Straight, filiform	Expanded into central pores and slightly deflected	No data	20–25	5.5–6.5	c. 25	Slightly radiate, convergent toward the apices	Lineolate, c. 45/10 µm	Lange-Bertalot
C. riparia	Lanceolate	Protracted, abruptly rostrate	Narrow	Slightly elliptic	Filiform	Slightly inflated	Deflected unilaterally	35–50	8–10.5	15–18 in the middle, 18–21 toward the ends	Slightly radiate to almost parallel, slightly convergent toward the apices	Lineolate, c. 60/10 µm	(Hustedt) Lange-Bertalot
C. riparia var. mollenhaueri	Lanceolate	Protracted, rostrate to subcapitate, acutely rounded	Narrow, linear	Absent or very small	Straight, filiform	Central pores somewhat distant	No data	22–35	6–8	18–21 in the middle, 21–23 at the ends	Slightly radiate to almost parallel, slightly convergent toward the apices	Visible in SEM, lineolate, c. 60/10 µm	Lange-Bertalot
C. elkab	Narrow-lanceolate	Protracted, barely to distinctly short-rostrate (subcapitate)	Narrow	Widening lanceolate but not forming a distinct central area	Straight, filiform	Not enlarged	Bent in the same direction but in the opposite direction to the central fissures	16–35(40)	4–5.3	20–25	Weakly radiate to parallel, usually weakly convergent toward the apices	Enlarged, become more rounded near the central area	(O. Müller ex O. Müller) Lange-Bertalot, Kusber & Cocquyt
Navicula akebergii	Linear	Slightly cuneately narrowed or obtusely rounded	Narrow, linear	Expanded by the shortening of a pair of striae and a single stigma present on one side	No data	No data	No data	39–42	5.5–6	11–14	Radiate throughout	No data	A. Cleve
N. adamsii	Linear with concave-contracted margins in the median part	Distinctly protracted, truncated-rounded	Narrowly linear	Narrowly linear, formed by the shortening of the striae, producing a lanceolate area	Straight, filiform	Relatively large, not very close to each other	No data	22–26	5	20 in the middle, 30–32 at the ends	Transapical striae fine, moderately radiate, more widely spaced at the mid-valve; longitudinal ribs not visible	No data	Cholnoky
